# Supplementary material for: Limited Link of Common Blood Parameters with Tinnitus
Source: J Clin Med. 2023 Jun 1;12(11):3814. doi: 10.3390/jcm12113814 (PMC10253676; doi:10.3390/jcm12113814)
Supplement: Supplementary file 1 [file jcm-12-03814-s001.zip]

Archive with 1 entries (1 files):
- jcm-2377716-supplementary.pdf
